# Supplementary material for: Biopsychosocial Predictors of Postpartum Depression: Protocol for Systematic Review and Meta-Analysis
Source: Healthcare (Basel). 2024 Mar 14;12(6):650. doi: 10.3390/healthcare12060650 (PMC10969793; doi:10.3390/healthcare12060650)
Supplement: Supplementary file 1 [file healthcare-12-00650-s001.zip]

Archive with 1 entries (1 files):
- healthcare-2875969-supplementary.pdf
